# Supplementary material for: Understanding the burden of unidentified bodies: a systematic review
Source: Int J Legal Med. 2023 Mar 2;137(4):1193–202. doi: 10.1007/s00414-023-02968-5 (PMC10247560; doi:10.1007/s00414-023-02968-5)
Supplement: Supplementary file 1 — Supplementary file1 (XLSX 24 KB) [file 414_2023_2968_MOESM1_ESM.xlsx]

## Sheet: unclaimed_unidentified
							Population demographics and findings					Profile of unidentified persons					Methods of identification available and implemented
Authors	Title	Journal	Year	Month	DOI	PMID	location and country	facility name	Review years	legislative timeframe to define unidentified	proportion of unidentified bodies (%; n/N)	age (mean; highest range)	sex (%)	Physical changes to body	Area of recovery	nature of death	Methods	Implementation and success rate	Key themes/ findings/ recommendations as in article
Birngruber C.G., Martinez Peña E.G., Corrales Blanco L., Holz F.	The use of tattoos to identify unknown bodies: Experiences from Jalisco, Mexico	Rechtsmedizin	2020	May	10.1007/s00194-020-00396-y		Jalisco, Mexico	N/A	2006-2019	not specified	4060 bodies (over the 14 year period); estimated 37433 bodies nationwide	not specified	not specified	not specified	not specified	not specified	not specified - study actively looks at the presence of tattoos	not specified	Methods used should be reliable and scientific; use of tattoos notes can aid in the process of identification
Blau S., Rowbotham S.K.	Not so simple: Understanding the complexities of establishing identity for cases of unidentified human remains in an Australian medico-legal system	Forensic Science International	2022	Jan	10.1016/j.forsciint.2021.111107		State of Victoria, Australia	Victorian MPWG	1960-2020	not specified	132 bodies (2-3 per annum); originally 700 however many were non-human or outside of jurisdiction	not specified	not specified	fresh bodies (28%) decomposed (22%); single bones (18%)	beach; bush/paddock; buildings	not specified	fingerprints; DNA; odontology; fingerprints; secondary identifiers; facial reconstruction	Difficult to comment on due to changes in methodologies available over the decades	Identification of human remains is a complex procedure. Preservation status of the body largely impacts the type of method used ad likelihood of identification. Historically unidentified bodies may be linked to change in remit and responsibility. There is need for legal framework to support implementation of scientific developments
Cattaneo C, Porta D, De Angelis D, Gibelli D, Poppa P, Grandi M.	Unidentified bodies and human remains: an Italian glimpse through a European problem.	Forensic Science International	2010	Feb	10.1016/j.forsciint.2009.11.008	20005650	Milano, Italy	Institute of legal medicine, LABANOF	1995-2008	not specified	3.1% (454/14607); 17% remain unidentified	21-40 years (60%)	male (83%)	67.6% well preserved	not specified	traumatic (78% - accidental followed by suicide)	well preserved: visual, fingerprints, documents, soft tissue personal descriptors, consulates, anthropology, odontology, DNA	poorly preserved: odontology, anthropology, soft tissue features, fingerprints, DNA, document analysis	Foreign nationals accounted for over 50% of unidentified remains; proper education/training is needed to avoid improper method application; anthropology and odontology should be used in decomposition cases; identification need a myriad of methods to be available and used appropriated; social context of the deceased is important
Cattaneo C., Ritz-Timme S., Schutz H.W., Collins M., Waite E., Boormann H., Grandi M., Kaatsch H.J.	Unidentified cadavers and human remains in the EU: An unknown issue	International Journal of Legal Medicine	2000			10876996	European Union (Denmark, Finland, Greece, Ireland, Portugal, Luxembourg, Spain, Germany, Austria*) *data provided on number only, no details	Central Po- lice Headquarters (Interpol Offices) of	1994-1998	not specified	EU: Admitted unidentified 3035, remain unidentified 807. Demark ; Finland: 7; Greece: 196; Ireland: 9; Portugal: 112; Luxembourg: 1; Spain: 196; Germany: 263; Austria*: 739	not specified	not specified	not specified	not specified	not specified	not specified	not specified	Definition of 'identified' is not standardised across the countries, as well as the identification procedures; lack of personnel with appropriate expertise; need for standardised procedures and shared database; inadequate legal directive
Cavard S, Alvarez JC, De Mazancourt P, Tilotta F, Brousseau P, de la Grandmaison GL, Charlier P.	Forensic and police identification of "X" bodies. A 6-years French experience.	Forensic Science International	2011	Jan	10.1016/j.forsciint.2010.05.022	20576370	Garches, France	Department of Forensic Medicine and Toxicology, University Hospital R Poinchare	1 Jan 2003 - 10 June 2009	not specified	9.1% (217/2384); Remained unidentified 10.2% of above	47.4 years	male (74.6%)	overall 64.05 % of unidentified (n = 139/217) [7 bones, 17 fragments, 10 mummified, 65 decomposed, 22 carbonised, 18 intact]	public places (65.8%) majority in water	suicide (40.3%); accidental (17.9%)	personal items (86.6%); genetics (28.4%); odontology (29.9%) but only positive in 24.6%; radiology (26.1%); visual (20.1%); fingerprints 7.5%	genetics most useful for identification (where identity not suspected) > dental analysis > police work > visual means	strong need for access to antemortem data; DNA sample stability may lend itself to long term storage; visual can be subject to emotional instability due to trauma experienced by the identifier; odontology is an important method and often overlooked.
Chattopadhyay S, Shee B, Sukul B	Unidentified bodies in autopsy - A disaster in disguise	Egyptian Journal of Forensic Sciences	2013	June	10.1016/j.ejfs.2013.05.003		Calcutta, India	Calcutta Police Morgue (Department of Forensic Medicine, Medical College, Calcutta, India)	2010-2011	not specified	614/2515 (24.5%); 505 remained unidentified	31-45 (36.6%)	male (87%)	not specified	road (275/614)	natural (48.3%)	not specified, though visual in those that were Identified	not specified	decomposition over time reduced the ability to identify an individual, there is an assumption that recovery on road is equal to homelessness, variation between developing and developed countries is strongly apparent, collaboration between stakeholders is essential to improving identification procedures
Hanzlick R, Smith GP	Identification of the unidentified deceased: turnaround times, methods, and demographics in Fulton County, Georgia.	American Journal of Forensic Medicine and Pathology	2006	Mar	10.1097/01.paf.0000203155.45920.fd	16501356	Georgia, USA	Fulton County Medical Examiner	2003-2004	Unidentified after 48hrs - considered a 'hot' case for 30 days	4% admitted (100/2279); 0.26% remaining (6/2279)	20-39years (41%);40-59years (36%)	not specified	6 cases (0.26% of unidentified)	not specified	homicide (33%); Motor Vehicle Accident (18%)	visual > fingerprints (2 days) > tattoos etc > odontology > Xray (radiology)	visual (49%); fingerprints (29%); dental analysis (9%); Xray review(4%); other methods(6%). Implementation - 3 cases had multiple methods used for identification	DNA testing is necessary to identify individuals; socioeconomic status of the deceased does impact ability to identify someone; organised approach to identification is necessary (suggestion given)
Kringsholm B, Jakobsen J, Sejrsen B, Gregersen M	Unidentified bodies/skulls found in Danish waters in the period 1992-1996	Forensic Science International	2001	Dec	10.1016/s0379-0738(01)00533-3	11728741	Denmark	not facility specific	1992-1996	not specified	15.9% (15/94)	50-59 years (12/74)	male (66%)	7 bodies, 8 skulls (100% of unidentified)	all open waters	drowning, or suspicion thereof	initial means: clothing, personal items to suggest nationality	final identification: odontology; fingerprints	positive identification requires collaboration between stakeholder; dental identification is helpful but largely limited due to the need to access ante mortem data
Kumar A, Lalwani S, Behera C, Rautji R, Dogra T.D	Death of homeless unclaimed persons in South Delhi (2001-2005): a retrospective review	Medicine, Science and the Law	2009	Nov.	10.1258/rsmmsl.49.1.46		Delhi, India	All India Institute of Medical Sciences	2001-2005	72hours	735/7008 (10.49%)	31-40years (31.02%)	male 87.75%	not specified	roadside (47.89%); railways (9.39%)	Natural (61.36%)	not specified, but different methods discussed	not specified	need to retain samples for identification purposes, poor social contacts of the deceased impedes the ability to identify the deceased
Kumar A, Dasari H, Singh A.	Cause of Death in "John Doe & Jane Doe": A 5 year review.	Journal of Clinical and Diagnostic Research	2014	Aug	10.7860/JCDR/2014/8876.4661	25302219;	Chandigarh, India	Forensic Medicine and Toxicology, Government Medical College and Hospital (GMCH)	2008-2012	unclaimed after 72hr is state	3.89% (123/3165)	41-50years (30.1%); 31-40years (26%)	male (97%)	not specified	not specified	opinion reserved (pending tests) 30.9%; crano-cerebral damage (30.1%)	fingerprints (police) 40%; retained finger pulps for fingerprint analysis later on (43%); DNA 8%; marks of identification 65%; deformities/tattoos 19%	not specified	need for common proforma detailing of procedure to follow in identification, and accurate documentation thereof; legislative change is necessary to improve identification; better use of DNA may help the situation
Kumar S, Verma AK, Ali W, Singh US.	Homeless and unclaimed persons' deaths in north India (Jan 2008-Nov 2012): a retrospective study.	Medicine, Science and the Law	2015	Jan	10.1177/0025802414523585	24534147	Lucknow city, India	King George Medical University, UP, India	2008-2012	unclaimed after 72hr is state	15.17% (3169/20877)	45.8years; 41-60 (47.24%)	male (69%)	not specified	rail/road (68.3%)	accident (34%); suicide (33.51%)	not specified	not specified	homelessness is a risk factor for non-identification; access to better basic healthcare may be beneficial; DNA not used due to the cost of analysis
Lerer L.B., Kugel C.	Delays in the identification of non-natural mortality	American Journal of Forensic Medicine and Pathology	1998	Dec	10.1097/00000433-199812000-00010		Cape Town, South Africa	Salt River Mortuary, University of Cape Town	1980-1995	study defined unidentified when no identification within a 1 year period	3%, range 1.8%-4.9% (137, range 75 - 280)	not specified	not specified	not specified	not specified	accident, undetermined,	visual > fingerprints > physical features > DNA analysis (for matching)	not specified	unidentified bodies places stress on facilities (storage and burial arrangement); socio-economic status of an individual during life, is mirrored in death
Mazzarelli D, Milotta L, Franceschetti L, Maggioni L, Merelli VG, Poppa P, Porta D, De Angelis D, Cattaneo C	Twenty-five years of unidentified bodies: an account from Milano, Italy	International Journal of Legal Medicine	2021	Mar	10.1007/s00414-021-02560-9		Milano, Italy	Institute of Legal Medicine of Milan	1995-2019	not specified	3% (726/22434) of which 72.7% identified in the end	not specified	not specified	496 (68.3%) had good preservation	not specified	not specified	visual > fingerprints > documents > soft tissue > belongings > odontology > anthropology > genetics	differed between preserved (visual) and not preserved ( visual, odontology, anthropology, fingerprints)	visual is not suitable in non-preserved bodies; genetics should not be relied on due to lack of Ante-mortem or reference data; anthropology and odontology are key to improving procedures; collaboration is vital in reducing the number of unidentified bodies
Patel, D.S., Vaghela, A.C., Shaikh, M. M., Prajapati, P., Shah, K.	Profile of unidentified dead bodies brought to mortuary, Civil hospital, Ahmedabad	Journal of forensic medicine and toxicology	2016	Dec			Ahmedabad, India	Mortuary Complex of Civil Hospital	January 2014 - December 2014	not specified	7.54% (312/4137 at time of autopsy)	>60 years (31.73%)	not specified	not specified	not specified	Natural (20.19%) Undetermined (19.22%)	not specified - study reviewed the profile of unidentified bodies, not identification methods used	not specified	caseload largely impacts the ability to successfully identify all cases. Often unidentified bodies pose difficulties when commenting on cause of death
Paulozzi LJ, Cox CS, Williams DD, Nolte KB.	John and Jane Doe: the epidemiology of unidentified decedents.	Journal of Forensic Sciences	2008	Jul	10.1111/j.1556-4029.2008.00769.x	18489552	USA (nationwide)	N/A	1979-2004	not specified	10748(16.1 per 10 million)	18-37years (46.6%)	male (80.6%)	not specified	not reported	injury (82.7%); natural disease (11.5%)	not specified	not specified	drugs are a risk factor for unidentified bodies; homelessness is associated with being unidentified; mis-assignment of demographic grouping can be greatly problematic in identification procedures; standardised methodologies and procedures are needed
Quinet K, Nunn S, Ballew A.	Who are the Unclaimed Dead?	Journal of Forensic Sciences	2016	Jan	10.1111/1556-4029.12973	26524620	Indiana, USA	Marion County Coroners Office	2004-2011	cremate if not claimed within 14 days	1.17%; 127/(10830)	57.8 years; (54.3% 45-64 years)	male (86%)	not specified	household (65%), hospital (14%), outdoors (10%)	natural (74%)	legally allowed methods: fingerprints (10%); immediate family identify (10%), spouse identify (2%); DNA (1%)	not specified	notification of Next-of-kin is difficult when the individual is lone-living; non-treatment of pre-existing health issues is a failure of systems; support from state for burial of poor persons; terminology used is 'unclaimed' not unidentified
Raghavendra Babu YP, Joseph N, Kadur K	Mortality among homeless and unclaimed bodies in Mangalore city - An insight.	Journal of Forensic and Legal Medicine	2012	Aug	10.1016/j.jflm.2012.02.007.	22847048	Mangalore city, India	Dept of forensic medicine and toxicology, Mangalore, India	2004 - 2010	unclaimed after 72hr is state	7.86% (336/4271)	42.8years; 21-40years (78%)	male (90%)	not reported	rail/road (61.7%)	suicide (36.6%); accidental (26%)	not specified	not specified	homelessness listed as a risk factor; better basic care is essential; more utilisation of DNA is beneficial
Reid KM, Martin LJ, Heathfield LJ.	Bodies without names: A retrospective review of unidentified decedents at Salt River Mortuary, Cape Town, South Africa, 2010 - 2017	South African Medical Journal	2020	Feb	10.7196/SAMJ.2020.v110i3.14192	32657700	Cape Town, South Africa	Salt River Mortuary, University of Cape Town	2010-2017	30 days	9.2 % (2476/27060)	20-39 years (46.4%)	male (78.7%)	14.1 % of unidentified (decomposed, burnt, skeletonised)	not specified	unnatural (32.4%)	radiology (100%); DNA (23.5%); Anthropology (1.5%)	N/A	collaboration between stakeholders; appropriate allocation of funding to ensure development of educational schemes and necessary databases
Sakthimani M., Peranantham S.	Autopsy based analysis of unidentified dead bodies in a tertiary care hospital of South India	Journal of Indian Academy of Forensic Medicine	2019		10.5958/0974-0848.2019.00007.1		Coimbatore, India	Department of Forensic Medicine, Coimbatore Medical College Hospital	January - December 2016	not specified	4.13% (152/3676)	50-60years (26.9%)	male (80.6%)	exhumed, burnt, skeletonised, mutilated or decomposed (numbers not specified)	not specified	Accidental (57.2%)	DNA analysis (through bone retention) 100%; secondary identifiers 55%; fingerprints 40%; superimposition (skull retained) 30%; blood retention for DNA matching (7%)	not specified	Vulnerable population (migrating workers, or elderly individuals) are at greater risk of having reduced social ties; Visual identification is the most commonly used but is flawed; Multifactorial approach to identification is needed
Saurav C, Aayushi G, Behera C, Karthik K, Millo T, Gupta S.	Medico-legal autopsy of 1355 unclaimed dead bodies brought to a tertiary care hospital in Delhi, India (2006-2012)	Medico-legal Journal	2014	Sep	10.1177/0025817214533759	24871325	Delhi, India	All India Institute of Medical Sciences	2006 - 2012	unclaimed after 72hr is state	11% (1335/11786)	43years; 21-40years (47%) and 41-60years (39%)	male (91%)	n= 5 decomposed/ body parts (0.37% of unidentified)	roadside (67%) railway (8%)	natural (66%); accidental (25 %)	tattoos n=144 (11%) toxicology 16% Samples/DNA 7%	not specified	terminology used homelessness and unclaimed bodies; more utilisation of DNA in conjunction with development of a database is needed; better basic amenities/care is strongly advocated
Singh P, Aggarwal AD	unidentified human cadavers: an unaddressed issue	Journal of forensic medicine and toxicology	2012	Jan			Punjab, India	Forensic Medicine Department, Govt Medical College	2008-2010	not specified	8.19% (156/1905)	37.4 years	male 87.2%	12.2% advanced putrefaction	religious places (28.8%)	starvation (25%); RTA (21.8%)	not discussed	not specified	online system, underestimated value, lack of training/education
Sohn H, Timmermans S, Prickett PJ	Loneliness in life and in death? Social and demographic patterns of unclaimed deaths	PLoS One	2020	Sep	10.1371/journal.pone.0238348	32936820	Los Angeles County, USA	Annual Social and Economic Survey (ASEC)	non-continuous 1976 - 2013	allowed 3 years for reclaim cremains	16186 / 683907 - 17% are reclaimed within 3 years	45-54 years ;only individuals over 15years were included in study	female more likely to be reclaimed than male	not specified	not specified	not specified	not specified	not specified	long distance migration not linked to unidentified bodies; non-standardised documents over time prevents accurate searching and identification; social standing of an individual plays relevance in the identification procedure (relationship status etc)
Villalobos MIOEB, Dos Santos AS, Horta MCR, Miranda GE, Bastos JV, Côrtes MISG	Prevalence of traumatic orofacial and dental injury in unidentified bodies-Data from a forensic medicine institute in Brazil	Dental Traumatology	2020	Apr	10.1111/edt.12514	31519035	Minas Gerias, Brazil	Forensic Medicine of Belo Horizonte	2015-2016	not specified	568 bodies	38 years (median 35 7rs)	male 87.5%	not specified	not specified	violent (64%)	not specified - focused on orofacial injuries	orofacial injuries	use of dental/orofacial investigation can help in identification
Ward J.	The past, present and future state of missing persons investigations in Australia	Australian Journal of Forensic Sciences	2018	May	10.1080/00450618.2018.1466535		Australia	N/A	1960s-present	not specified	Estimated 500 Unidentified Human Remains	N/A	N/A	not specified	not specified	not specified	not specified - focused on challenges faced when handling unidentified human remains and missing persons	not specified	DNA analysis is advantageous but not well established in many countries; resources are focused on other issues (counter terrorism or cyber-security) which prevents appropriate focus on unidentified bodies; Databases are useful in these cases
